# Supplementary material for: Acinetobacter baumannii IC2 and IC5 Isolates with Co-Existing blaOXA-143-like and blaOXA-72 and Exhibiting Strong Biofilm Formation in a Mexican Hospital
Source: Microorganisms. 2023 Sep 14;11(9):2316. doi: 10.3390/microorganisms11092316 (PMC10536109; doi:10.3390/microorganisms11092316)
Supplement: Supplementary file 1 [file microorganisms-11-02316-s001.zip]

Archive with 3 entries (2 files):
- Supplementary Figure S1.tiff
- __MACOSX/
- __MACOSX/._Supplementary Figure S1.tiff
